# Supplementary material for: The core mangrove microbiome reveals shared taxa potentially involved in nutrient cycling and promoting host survival
Source: Environ Microbiome. 2023 Jun 1;18:47. doi: 10.1186/s40793-023-00499-5 (PMC10236742; doi:10.1186/s40793-023-00499-5)
Supplement: Supplementary file 1 — Additional file 1. Supplementary material. [file 40793_2023_499_MOESM1_ESM.xlsx]

## Sheet: SI Table 1
SI Table 1. Sequencing statistics for Avicenia alba
sampleID	reads.in	reads.out	no.chim
AA_CJ_Fr_01	56018	10822	9814
AA_CJ_Fr_02	61493	13856	10830
AA_CJ_Fr_03	48769	8204	5976
AA_CJ_Fr_04	65701	14376	11803
AA_CJ_Fr_05	86246	20232	14034
AA_CJ_Fr_06	96696	24594	17818
AA_CJ_Fr_07	73595	16670	12636
AA_CJ_Fr_08	58332	15865	11421
AA_CJ_Fr_09	88294	11448	10086
AA_CJ_Fr_10	64419	11197	8620
AA_CJ_Le_01	69408	18993	13732
AA_CJ_Le_02	60019	8614	7681
AA_CJ_Le_03	41130	6842	5563
AA_CJ_Le_04	47477	11514	9251
AA_CJ_Le_05	52682	2969	2779
AA_CJ_Le_06	55458	12582	9498
AA_CJ_Le_07	53371	9399	7187
AA_CJ_Le_08	45677	11815	8811
AA_CJ_Le_09	45051	10006	7472
AA_CJ_Le_10	43912	8319	6525
AA_CJ_Pn_01	71569	16477	12413
AA_CJ_Pn_02	76015	21371	14599
AA_CJ_Pn_03	70909	18607	11213
AA_CJ_Pn_04	60301	15418	10353
AA_CJ_Pn_05	71442	17231	12045
AA_CJ_Pn_06	78761	10166	7288
AA_CJ_Pn_07	71543	7699	5533
AA_CJ_Pn_08	61396	11434	9118
AA_CJ_Pn_09	62033	16260	11897
AA_CJ_Pn_10	63006	16369	11904
AA_CJ_So_01	104430	22785	5690
AA_CJ_So_02	107575	13926	2161
AA_CJ_So_03	105759	26308	5902
AA_CJ_So_04	104635	8132	1123
AA_CJ_So_05	107735	15424	3251
AA_CJ_So_06	89755	17790	3096
AA_CJ_So_07	88815	18461	2810
AA_CJ_So_08	90594	18957	3368
AA_CJ_So_09	92439	13668	2400
AA_CJ_So_10	89895	17735	3445
AA_Kran_Fr_01	72555	10576	8822
AA_Kran_Fr_02	63748	11728	8286
AA_Kran_Fr_03	96882	26069	19538
AA_Kran_Fr_04	69383	8294	6835
AA_Kran_Fr_05	79377	13979	11015
AA_Kran_Fr_06	82057	11352	9236
AA_Kran_Fr_07	55130	14453	10753
AA_Kran_Fr_08	48656	9248	7566
AA_Kran_Fr_09	66236	15749	11988
AA_Kran_Fr_10	59616	14591	12785
AA_Kran_Le_01	75227	17294	13106
AA_Kran_Le_02	82133	18658	14658
AA_Kran_Le_03	55087	12795	9459
AA_Kran_Le_04	47204	8883	7155
AA_Kran_Le_05	65846	12832	8983
AA_Kran_Le_06	63565	10009	8415
AA_Kran_Le_07	48216	8319	6818
AA_Kran_Le_08	50420	12228	9510
AA_Kran_Le_09	43349	6180	4931
AA_Kran_Le_10	48462	12516	9709
AA_Kran_Pn_01	71715	20173	15478
AA_Kran_Pn_02	56384	10755	8721
AA_Kran_Pn_03	64372	16910	9714
AA_Kran_Pn_04	95089	25974	19368
AA_Kran_Pn_05	83472	15463	10839
AA_Kran_Pn_06	86264	5051	3497
AA_Kran_Pn_07	85134	22411	13285
AA_Kran_Pn_08	83107	21654	15550
AA_Kran_Pn_09	92174	27616	21203
AA_Kran_Pn_10	77844	20069	12225
AA_Kran_So_1	102746	10633	3905
AA_Kran_So_2	91375	19285	6071
AA_Kran_So_3	143137	34922	16326
AA_Kran_So_4	89271	27896	11624
AA_Kran_So_5	89610	18848	5219
AA_Kran_So_6	110555	27248	12018
AA_Kran_So_7	116017	23738	8650
AA_Kran_So_8	81822	13752	4383
AA_Kran_So_9	100763	25821	9184
AA_LCK_Fr_01	76464	18739	13726
AA_LCK_Fr_02	49948	9919	7566
AA_LCK_Fr_03	68377	16840	11595
AA_LCK_Fr_04	58536	12025	8404
AA_LCK_Fr_05	80126	18759	14307
AA_LCK_Fr_06	104919	25434	15731
AA_LCK_Fr_07	107189	26208	16809
AA_LCK_Fr_08	66451	15315	10774
AA_LCK_Fr_09	77316	7152	5813
AA_LCK_Fr_10	58292	14304	8638
AA_LCK_Le_01	95983	21493	13861
AA_LCK_Le_02	65415	17147	11127
AA_LCK_Le_03	62277	9668	6738
AA_LCK_Le_04	100087	20112	14567
AA_LCK_Le_05	53723	10975	7809
AA_LCK_Le_06	104907	19516	13901
AA_LCK_Le_07	61066	12551	8706
AA_LCK_Le_08	54059	10936	8535
AA_LCK_Le_09	72117	16607	12741
AA_LCK_Le_10	65705	12249	8434
AA_LCK_Pn_01	124667	41137	29635
AA_LCK_Pn_02	85606	22376	16011
AA_LCK_Pn_03	93694	8833	6525
AA_LCK_Pn_04	62868	12709	8531
AA_LCK_Pn_05	74895	19214	12891
AA_LCK_Pn_06	75718	19900	13142
AA_LCK_Pn_07	84301	19218	14103
AA_LCK_Pn_08	90752	25335	16385
AA_LCK_Pn_09	82080	20868	15388
AA_LCK_Pn_10	83248	17954	11194
AA_LCK_So_01	73277	17142	2926
AA_LCK_So_02	76290	14741	1954
AA_LCK_So_03	110440	26146	5316
AA_LCK_So_04	84087	18035	2957
AA_LCK_So_05	82410	18912	2474
AA_LCK_So_06	102397	25787	4573
AA_LCK_So_07	102873	24536	4633
AA_LCK_So_08	61620	16247	2987
AA_LCK_So_09	79105	19712	2788
AA_LCK_So_10	135560	19370	3055
AA_LK_Fr_01	69967	12049	10063
AA_LK_Fr_02	54356	10259	8988
AA_LK_Fr_03	53032	11207	9115
AA_LK_Fr_04	58662	12001	9392
AA_LK_Fr_05	63776	15172	10852
AA_LK_Fr_06	55852	14387	10453
AA_LK_Fr_07	53129	14195	11746
AA_LK_Fr_08	63896	11742	9222
AA_LK_Fr_09	103540	8397	7620
AA_LK_Fr_10	59881	15061	11117
AA_LK_Le_01	72556	17189	12604
AA_LK_Le_02	65431	14760	10098
AA_LK_Le_03	53117	13352	9664
AA_LK_Le_04	67008	8536	7601
AA_LK_Le_05	50922	11459	8703
AA_LK_Le_06	57821	11030	9185
AA_LK_Le_07	78207	18191	13451
AA_LK_Le_08	53687	7127	5160
AA_LK_Le_09	83970	19782	13000
AA_LK_Le_10	79527	19218	13145
AA_LK_Pn_01	51865	14792	10728
AA_LK_Pn_02	86982	23034	16037
AA_LK_Pn_03	93064	25690	18177
AA_LK_Pn_04	78228	8226	6054
AA_LK_Pn_05	53333	14164	11706
AA_LK_Pn_06	52914	11825	8667
AA_LK_Pn_07	115200	33427	22365
AA_LK_Pn_08	69890	10326	5661
AA_LK_Pn_09	102786	20960	12662
AA_LK_Pn_10	97150	14673	8688
AA_LK_So_01	88111	11926	4847
AA_LK_So_02	86391	23765	10527
AA_LK_So_03	145027	23469	11806
AA_LK_So_04	84485	23536	15297
AA_LK_So_05	96980	17930	4856
AA_LK_So_06	103537	11224	2115
AA_LK_So_07	98519	25006	15030
AA_LK_So_08	87761	19442	5559
AA_LK_So_09	68383	13183	4011
AA_LK_So_10	107690	22384	6842
AA_Sem_Fr_01	74445	16000	11806
AA_Sem_Fr_02	86404	18559	14507
AA_Sem_Fr_03	82777	15863	11727
AA_Sem_Fr_04	67859	16079	12195
AA_Sem_Fr_05	77485	18773	13740
AA_Sem_Fr_06	72249	15948	10249
AA_Sem_Le_01	50229	10263	7232
AA_Sem_Le_02	60949	14865	9017
AA_Sem_Le_03	58936	7201	6089
AA_Sem_Le_04	58962	13702	9324
AA_Sem_Le_05	66668	14466	9382
AA_Sem_Le_06	62517	12581	7870
AA_Sem_Le_07	60683	8020	7214
AA_Sem_Le_08	64098	9662	7015
AA_Sem_Le_09	67730	7032	5959
AA_Sem_Le_10	63875	16020	10926
AA_Sem_Pn_01	86463	19013	14453
AA_Sem_Pn_02	86884	20246	15210
AA_Sem_Pn_03	83825	13641	11019
AA_Sem_Pn_04	78373	18618	13738
AA_Sem_Pn_05	92825	25366	17503
AA_Sem_Pn_06	92242	25358	16987
AA_Sem_Pn_07	91477	20642	15877
AA_Sem_Pn_08	80908	14064	11358
AA_Sem_Pn_09	85624	17093	13003
AA_Sem_Pn_10	99195	24114	17813
AA_Mer_Fr_01	140643	52184	38273
AA_Mer_Fr_02	149152	53847	37524
AA_Mer_Fr_03	127831	42432	29339
AA_Mer_Fr_04	117974	34122	22546
AA_Mer_Fr_05	116173	45398	32322
AA_Mer_Fr_06	141099	47415	30610
AA_Mer_Fr_07	138137	49514	36050
AA_Mer_Fr_08	159199	56776	38719
AA_Mer_Fr_09	140399	51560	38040
AA_Mer_Fr_10	153305	51961	38202
AA_Mer_Le_01	162302	49398	36412
AA_Mer_Le_02	146585	42504	29220
AA_Mer_Le_03	134616	42369	27542
AA_Mer_Le_04	152606	49796	31027
AA_Mer_Le_05	120510	44650	31161
AA_Mer_Le_06	125348	40574	24190
AA_Mer_Le_07	131850	40772	26816
AA_Mer_Le_08	142739	42299	27893
AA_Mer_Le_09	156870	52879	35389
AA_Mer_Le_10	136490	44777	28031
AA_Mer_Pn_01	155385	49765	32161
AA_Mer_Pn_02	179755	51830	37911
AA_Mer_Pn_03	217751	75458	47483
AA_Mer_Pn_04	175652	67423	42672
AA_Mer_Pn_05	175301	64161	40523
AA_Mer_Pn_06	171672	65413	43830
AA_Mer_Pn_07	188499	60543	43028
AA_Mer_Pn_08	135223	40676	26562
AA_Mer_Pn_09	148863	46939	34772
AA_Mer_Pn_10	130957	48141	33362
AA_Mer_So_01	116546	41566	20451
AA_Mer_So_02	124721	43939	22673
AA_Mer_So_03	141456	53897	36043
AA_Mer_So_04	158305	53294	28092
AA_Mer_So_05	156954	52790	26466
AA_Mer_So_06	129270	46365	28017
AA_Mer_So_07	118157	46768	24615
AA_Mer_So_08	165231	56756	28834
AA_Mer_So_09	138391	50729	28592
AA_Mer_So_10	129905	39166	21394
AA_Sem_Fr_07	151189	49698	39218
AA_Sem_Fr_08	132292	40716	28471
AA_Sem_Fr_09	147574	45152	33718
AA_Sem_Fr_10	109199	35833	26833
AA_Sem_So_01	204437	73507	26668
AA_Sem_So_02	220747	74071	25381
AA_Sem_So_03	218087	75510	26838
AA_Sem_So_04	252784	92474	36881
AA_Sem_So_05	160358	48818	16221
AA_Sem_So_06	169776	69365	23946
AA_Sem_So_07	190206	76028	27987
AA_Sem_So_08	179431	58234	19639
AA_Sem_So_09	172083	66133	21960
AA_Sem_So_10	189132	69727	22714
AA_TBali_Fr_01	139717	51061	37744
AA_TBali_Fr_02	163426	61137	45371
AA_TBali_Fr_03	140279	48762	33768
AA_TBali_Fr_04	124861	45134	31686
AA_TBali_Fr_05	198418	64540	41213
AA_TBali_Fr_06	153650	54192	38194
AA_TBali_Fr_07	115044	47974	30350
AA_TBali_Fr_08	172100	58883	39724
AA_TBali_Fr_09	136965	43512	30153
AA_TBali_Fr_10	180686	64345	39408
AA_TBali_Le_01	114344	36946	24482
AA_TBali_Le_02	94512	32653	21359
AA_TBali_Le_03	91178	27623	19405
AA_TBali_Le_04	137292	45946	31106
AA_TBali_Le_05	148040	52402	36753
AA_TBali_Le_06	145902	44081	29336
AA_TBali_Le_07	132788	43351	29335
AA_TBali_Le_08	128923	39239	28069
AA_TBali_Le_09	131258	41281	28085
AA_TBali_Le_10	145476	46608	34710
AA_TBali_Pn_01	140750	44404	33700
AA_TBali_Pn_02	114122	38524	27323
AA_TBali_Pn_03	162689	59175	41500
AA_TBali_Pn_04	118395	40161	26976
AA_TBali_Pn_05	148925	47912	36150
AA_TBali_Pn_06	151745	49902	34927
AA_TBali_Pn_07	114309	38276	28261
AA_TBali_Pn_08	142656	48642	33102
AA_TBali_Pn_09	122142	36518	26735
AA_TBali_Pn_10	126176	47006	32309
AA_TBali_So_01	205064	71909	45001
AA_TBali_So_02	127213	45801	25321
AA_TBali_So_03	146066	53427	29553
AA_TBali_So_04	175472	61677	37105
AA_TBali_So_05	174349	70692	42773
AA_TBali_So_06	178079	62406	36368
AA_TBali_So_07	166195	64650	40912
AA_TBali_So_08	181663	62823	39447
AA_TBali_So_09	188172	57623	35427
AA_TBali_So_10	124313	46866	29509

## Sheet: SI Table 2
SI Table 2. Sequencing statistics for Sonneratia alba
sampleID	reads.in	reads.out	no.chim
CJawa_SA_Fr_01	81273	55979	49355
CJawa_SA_Fr_02	72013	47261	38338
CJawa_SA_Fr_03	94505	63915	52696
CJawa_SA_Fr_04	93403	64265	56403
CJawa_SA_Fr_05	86913	59807	51923
CJawa_SA_Fr_06	127298	87686	74336
CJawa_SA_Le_01	85527	56776	50420
CJawa_SA_Le_02	73989	51908	45122
CJawa_SA_Le_03	92387	63082	54651
CJawa_SA_Le_04	59586	39687	35276
CJawa_SA_Le_05	77749	51123	46156
CJawa_SA_Le_06	69451	48635	44300
CJawa_SA_Le_07	55812	38068	31293
CJawa_SA_Le_08	80732	50949	42918
CJawa_SA_Le_09	91585	60317	52604
CJawa_SA_Le_10	71677	51006	46233
CJawa_SA_Pn_01	75247	49849	36704
CJawa_SA_Pn_02	76589	50234	42907
CJawa_SA_Pn_03	58891	39134	33033
CJawa_SA_Pn_04	73951	47358	34171
CJawa_SA_Pn_05	91202	60554	49403
CJawa_SA_Pn_06	87812	59493	42214
CJawa_SA_Pn_07	84174	53756	44503
CJawa_SA_Pn_08	78876	50841	42596
CJawa_SA_Pn_09	119938	79128	62425
CJawa_SA_Pn_10	118613	76968	63882
Kran_SA_Fr_01	84205	55810	49417
Kran_SA_Fr_02	76498	48287	35775
Kran_SA_Fr_03	66353	45927	38665
Kran_SA_Fr_04	58008	39931	28323
Kran_SA_Fr_05	73480	49236	42747
Kran_SA_Fr_06	70390	45060	39090
Kran_SA_Fr_07	70308	48011	41325
Kran_SA_Fr_08	60913	44308	37947
Kran_SA_Fr_09	70036	48709	41181
Kran_SA_Fr_10	59885	43010	37392
Kran_SA_Le_01	82486	56875	48730
Kran_SA_Le_02	69909	46989	40740
Kran_SA_Le_03	85221	57016	49226
Kran_SA_Le_04	58677	39997	33934
Kran_SA_Le_05	55456	37038	31865
Kran_SA_Le_06	83252	54319	47301
Kran_SA_Le_07	71119	47701	42905
Kran_SA_Le_08	87075	60318	48153
Kran_SA_Le_09	58742	36471	30828
Kran_SA_Le_10	60233	43223	37308
Kran_SA_Pn_01	83919	56790	45595
Kran_SA_Pn_02	83848	53052	44555
Kran_SA_Pn_03	61156	42397	32384
Kran_SA_Pn_04	70961	47345	40179
Kran_SA_Pn_05	94073	53859	41419
Kran_SA_Pn_06	85853	52954	45687
Kran_SA_Pn_07	60797	39867	32605
Kran_SA_Pn_08	89718	60211	49032
Kran_SA_Pn_09	81865	57874	49006
Kran_SA_Pn_10	101194	55805	34206
Kran_SA_So_01	103190	53881	28972
Kran_SA_So_02	79303	41562	19475
Kran_SA_So_03	108257	58531	28161
Kran_SA_So_04	90966	55538	24644
Kran_SA_So_05	112028	63303	30456
Kran_SA_So_06	98762	55119	26063
Kran_SA_So_07	96140	51658	27132
Kran_SA_So_08	77930	37207	19075
Kran_SA_So_09	82203	46770	22989
Kran_SA_So_10	106203	57193	30465
LCK_SA_Fr_01	59595	41899	36139
LCK_SA_Fr_02	61464	41375	36048
LCK_SA_Fr_03	47046	27648	22819
LCK_SA_Fr_04	78121	50014	38814
LCK_SA_Fr_05	79769	54514	46028
LCK_SA_Fr_06	79189	56331	49353
LCK_SA_Fr_07	93794	64132	55411
LCK_SA_Fr_08	102343	71683	59642
LCK_SA_Fr_09	75225	51644	45471
LCK_SA_Fr_10	76523	50714	42756
LCK_SA_Le_01	77683	55487	46995
LCK_SA_Le_02	69925	48181	41878
LCK_SA_Le_03	75989	48755	43257
LCK_SA_Le_04	65643	46763	39233
LCK_SA_Le_05	64019	41307	36932
LCK_SA_Le_06	87238	58861	52967
LCK_SA_Le_07	61559	41879	35776
LCK_SA_Le_08	86054	58549	50545
LCK_SA_Le_09	69395	46393	35736
LCK_SA_Le_10	66729	42984	38122
LCK_SA_Pn_01	75291	48665	39825
LCK_SA_Pn_02	100781	68026	49831
LCK_SA_Pn_03	53797	34219	27773
LCK_SA_Pn_04	58627	42285	36782
LCK_SA_Pn_05	80331	55109	45466
LCK_SA_Pn_06	81593	49008	39007
LCK_SA_Pn_07	80434	51219	39388
LCK_SA_Pn_08	91556	59224	49933
LCK_SA_Pn_09	94264	64016	52033
LCK_SA_Pn_10	78217	51067	42404
LCK_SA_So_01	107745	58504	21674
LCK_SA_So_02	95864	50640	17438
LCK_SA_So_03	97464	50328	18779
LCK_SA_So_04	138613	71853	28171
LCK_SA_So_05	124946	64332	24300
LCK_SA_So_06	79239	40098	13384
LCK_SA_So_07	104565	53376	19312
LCK_SA_So_08	87361	44897	15723
LCK_SA_So_09	124526	65396	25581
LCK_SA_So_10	98060	46992	18055
LK_SA_Fr_01	65426	44296	36375
LK_SA_Fr_02	59523	42913	37443
LK_SA_Fr_03	69965	47015	42716
LK_SA_Fr_04	81278	53723	44588
LK_SA_Fr_05	63697	44519	39708
LK_SA_Fr_06	71392	51044	42666
LK_SA_Fr_07	73205	51038	43949
LK_SA_Fr_08	71815	48612	38837
LK_SA_Fr_09	69481	47915	38890
LK_SA_Fr_10	59990	41547	35103
LK_SA_Le_01	65662	48449	39264
LK_SA_Le_02	77436	55343	45023
LK_SA_Le_03	64543	41968	36228
LK_SA_Le_04	73398	49923	43324
LK_SA_Le_05	67558	45270	40478
LK_SA_Le_06	70239	49023	40981
LK_SA_Le_07	71912	50553	41379
LK_SA_Le_08	74129	50436	44920
LK_SA_Le_09	73754	53247	46535
LK_SA_Le_10	77271	52465	44746
LK_SA_Pn_01	70695	48293	34805
LK_SA_Pn_02	82021	54840	43432
LK_SA_Pn_03	88190	52577	42355
LK_SA_Pn_04	97982	49186	37255
LK_SA_Pn_05	85968	58382	44213
LK_SA_Pn_06	110988	73208	58100
LK_SA_Pn_07	103001	69975	47764
LK_SA_Pn_08	107440	54749	40758
LK_SA_Pn_09	77837	52570	41320
LK_SA_Pn_10	86101	57701	44712
LK_SA_So_01	102025	59010	26143
LK_SA_So_02	117981	65862	31757
LK_SA_So_03	127189	69247	30354
LK_SA_So_04	104526	56786	24860
LK_SA_So_05	127461	67589	27997
LK_SA_So_06	117570	64313	26370
LK_SA_So_07	69006	39525	16588
LK_SA_So_08	83600	44678	20640
LK_SA_So_09	68499	38172	14219
LK_SA_So_10	101938	54366	21992
PD_SA_Fr_01	58975	40298	34619
PD_SA_Fr_02	59214	39114	33199
PD_SA_Fr_03	57156	38342	29422
PD_SA_Fr_04	73387	48662	42718
PD_SA_Fr_05	59697	39290	33989
PD_SA_Fr_06	74796	52890	44135
PD_SA_Fr_07	71217	50250	44118
PD_SA_Fr_08	68471	47894	33498
PD_SA_Fr_09	77882	51869	46419
PD_SA_Fr_10	63211	42607	35312
PD_SA_Le_01	46208	32706	28640
PD_SA_Le_02	72256	51423	41671
PD_SA_Le_03	78267	54718	48634
PD_SA_Le_04	86902	57638	51499
PD_SA_Le_05	95084	66963	59051
PD_SA_Le_06	60377	41417	36957
PD_SA_Le_07	61025	41790	32992
PD_SA_Le_08	61788	41231	35737
PD_SA_Le_09	81299	54487	47004
PD_SA_Le_10	77716	51749	43672
PD_SA_Pn_01	66951	46323	37810
PD_SA_Pn_02	81260	52929	43227
PD_SA_Pn_03	82425	56043	47836
PD_SA_Pn_04	73782	45973	39789
PD_SA_Pn_05	65357	43292	36513
PD_SA_Pn_06	61402	41666	35438
PD_SA_Pn_07	85109	56071	42845
PD_SA_Pn_08	64398	42953	34623
PD_SA_Pn_09	87912	60702	54267
PD_SA_Pn_10	80752	52593	45766
PD_SA_So_01	75063	40043	16314
PD_SA_So_02	99120	53498	21905
PD_SA_So_03	112912	55035	28909
PD_SA_So_04	99920	59843	25232
PD_SA_So_05	104364	57556	25448
PD_SA_So_06	106620	59201	30412
PD_SA_So_07	103346	57048	23939
PD_SA_So_08	107342	59468	26877
PD_SA_So_09	77011	42345	18400
PD_SA_So_10	129767	67497	26824
CJawa_SA_Fr_07	86905	63186	51358
CJawa_SA_Fr_08	83282	59137	50127
CJawa_SA_Fr_09	101365	71942	58144
CJawa_SA_Fr_10	54144	38115	30872
CJawa_SA_So_01	114775	69746	30952
CJawa_SA_So_02	130208	74549	34429
CJawa_SA_So_03	165365	96287	44453
CJawa_SA_So_04	137476	82559	35880
CJawa_SA_So_05	89267	49310	20659
CJawa_SA_So_06	124919	81693	37433
CJawa_SA_So_07	99309	64073	28706
CJawa_SA_So_08	115540	65872	29232
CJawa_SA_So_09	72875	47587	19520
CJawa_SA_So_10	98706	60049	26602
Red_SA_Fr_01	70451	49948	41488
Red_SA_Fr_02	63540	46440	35780
Red_SA_Fr_03	83755	60826	49844
Red_SA_Fr_04	63486	44643	37989
Red_SA_Fr_05	53752	39340	30713
Red_SA_Fr_06	81105	56990	44971
Red_SA_Fr_07	78097	58221	38672
Red_SA_Fr_08	70313	50202	42092
Red_SA_Fr_09	70183	47468	37257
Red_SA_Fr_10	53547	37712	26104
Red_SA_Le_01	65228	47950	36175
Red_SA_Le_02	92707	66746	52510
Red_SA_Le_03	75430	54716	35943
Red_SA_Le_04	72100	54048	36767
Red_SA_Le_05	76924	57755	47476
Red_SA_Le_06	89706	63979	49476
Red_SA_Le_07	76985	53244	41995
Red_SA_Le_08	60765	44831	36340
Red_SA_Le_09	77729	54325	46444
Red_SA_Le_10	76029	52848	43196
Red_SA_Pn_01	62663	44084	34052
Red_SA_Pn_02	77973	57277	44626
Red_SA_Pn_03	69371	48699	39412
Red_SA_Pn_04	78197	54172	44294
Red_SA_Pn_05	78833	54488	41046
Red_SA_Pn_06	77421	53548	39205
Red_SA_Pn_07	74302	55233	47237
Red_SA_Pn_08	75566	53628	40534
Red_SA_Pn_09	76844	52924	39544
Red_SA_Pn_10	72919	50580	32487
Red_SA_So_01	104096	56663	33729
Red_SA_So_02	98006	56908	34836
Red_SA_So_03	92350	54186	32516
Red_SA_So_04	109116	64953	38377
Red_SA_So_05	131789	76210	42412
Red_SA_So_06	104620	57831	35481
Red_SA_So_07	104155	61161	38781
Red_SA_So_08	99959	63406	38980
Red_SA_So_09	89656	50854	29048
Red_SA_So_10	80940	51554	34461
Sem_SA_Fr_01	58954	42650	36814
Sem_SA_Fr_02	67769	49095	40114
Sem_SA_Fr_03	98277	70482	60565
Sem_SA_Fr_04	100103	72383	60392
Sem_SA_Fr_05	60058	42355	35522
Sem_SA_Fr_06	65297	46128	38561
Sem_SA_Fr_07	51813	40116	31442
Sem_SA_Fr_08	64355	48051	38935
Sem_SA_Fr_09	62216	43032	36322
Sem_SA_Fr_10	84147	60316	50347
Sem_SA_Le_01	101747	73081	60380
Sem_SA_Le_02	46653	33831	28535
Sem_SA_Le_03	76621	54271	43417
Sem_SA_Le_04	64056	46327	35824
Sem_SA_Le_05	79090	57345	48435
Sem_SA_Le_06	67788	47359	38764
Sem_SA_Le_07	65707	47365	39298
Sem_SA_Le_08	113391	79776	62806
Sem_SA_Le_09	63136	44562	32830
Sem_SA_Le_10	59764	42151	34696
Sem_SA_Pn_01	61468	41816	34100
Sem_SA_Pn_02	55953	41042	33262
Sem_SA_Pn_03	71864	52100	41890
Sem_SA_Pn_04	56610	41351	29554
Sem_SA_Pn_05	73250	50680	42096
Sem_SA_Pn_06	85607	60102	48019
Sem_SA_Pn_07	54005	37997	30715
Sem_SA_Pn_08	76900	55166	45181
Sem_SA_Pn_09	60279	40721	33514
Sem_SA_Pn_10	52079	38924	28932
Sem_SA_So_01	123286	72513	29323
Sem_SA_So_02	128645	78964	31680
Sem_SA_So_03	92754	56363	22220
Sem_SA_So_04	102504	60494	25339
Sem_SA_So_05	116331	76489	30810
Sem_SA_So_06	109142	64615	25721
Sem_SA_So_07	101708	67626	28373
Sem_SA_So_08	143099	90958	41691
Sem_SA_So_09	140190	78505	32291
Sem_SA_So_10	81962	51025	18613
TBali_SA_Fr_01	90580	63966	51668
TBali_SA_Fr_02	62947	43639	36014
TBali_SA_Fr_03	63951	45663	33400
TBali_SA_Fr_04	75956	54051	43495
TBali_SA_Fr_05	76456	55355	44167
TBali_SA_Fr_06	69288	47578	35469
TBali_SA_Fr_07	79103	55494	44757
TBali_SA_Fr_08	68374	50616	41102
TBali_SA_Fr_09	68728	49083	42176
TBali_SA_Fr_10	64566	44983	39974
TBali_SA_Le_01	84674	62193	49695
TBali_SA_Le_02	84718	58333	49782
TBali_SA_Le_03	80562	55068	47096
TBali_SA_Le_04	76806	53672	46031
TBali_SA_Le_05	66794	49707	42879
TBali_SA_Le_06	70671	50564	43427
TBali_SA_Le_07	51028	37694	33282
TBali_SA_Le_08	71146	51027	44750
TBali_SA_Le_09	53992	33721	27178
TBali_SA_Le_10	71635	51503	42274
TBali_SA_Pn_01	78626	55237	44421
TBali_SA_Pn_02	73472	53994	44567
TBali_SA_Pn_03	86125	60283	48604
TBali_SA_Pn_04	82712	58973	46834
TBali_SA_Pn_05	70858	49949	42798
TBali_SA_Pn_06	71014	47721	38610
TBali_SA_Pn_07	73789	51209	38253
TBali_SA_Pn_08	77281	52609	39646
TBali_SA_Pn_09	73990	50107	42290
TBali_SA_Pn_10	73016	49976	40535
TBali_SA_So_01	105894	59750	36872
TBali_SA_So_02	89097	53318	35753
TBali_SA_So_03	105833	64134	38953
TBali_SA_So_04	93882	51421	29318
TBali_SA_So_05	107433	59719	34306
TBali_SA_So_06	104205	65904	42566
TBali_SA_So_07	112043	68850	38494
TBali_SA_So_08	78684	46681	29112
TBali_SA_So_09	76732	47703	28794
TBali_SA_So_10	80362	47701	27117
Ti_SA_Fr_01	62086	45849	39654
Ti_SA_Fr_02	90372	65007	55111
Ti_SA_Fr_03	110771	77969	60431
Ti_SA_Fr_04	57175	38374	32262
Ti_SA_Fr_05	54969	42033	36173
Ti_SA_Fr_06	50630	35281	26645
Ti_SA_Fr_07	58285	42740	35829
Ti_SA_Fr_08	68796	49821	37038
Ti_SA_Fr_09	70247	50759	41163
Ti_SA_Fr_10	71741	49776	40908
Ti_SA_Le_01	79198	54983	47991
Ti_SA_Le_02	126869	85473	70349
Ti_SA_Le_03	62974	44808	36915
Ti_SA_Le_04	76940	55356	42711
Ti_SA_Le_05	78553	58668	49024
Ti_SA_Le_06	72775	51949	43003
Ti_SA_Le_07	69070	48014	40368
Ti_SA_Le_08	78388	52807	36842
Ti_SA_Le_09	63390	46220	39518
Ti_SA_Le_10	123420	90138	59345
Ti_SA_Pn_01	80034	56308	46602
Ti_SA_Pn_02	73530	47612	37291
Ti_SA_Pn_03	74149	52646	43480
Ti_SA_Pn_04	70188	51349	40293
Ti_SA_Pn_05	77605	55031	43819
Ti_SA_Pn_06	72123	53422	44885
Ti_SA_Pn_07	102348	69735	51897
Ti_SA_Pn_08	64551	44034	37902
Ti_SA_Pn_09	66262	47323	40578
Ti_SA_Pn_10	83274	63657	51648
Ti_SA_So_01	82955	53898	20362
Ti_SA_So_02	102881	61169	25180
Ti_SA_So_03	104061	64625	27639
Ti_SA_So_04	60326	34212	11272
Ti_SA_So_05	89050	53329	19090
Ti_SA_So_06	89963	52409	18814
Ti_SA_So_07	112943	71792	27869
Ti_SA_So_08	116950	70177	27314
Ti_SA_So_09	115470	71799	27557
Ti_SA_So_10	87343	47632	20250

## Sheet: SI Table 3
SI Table 3. Permutational multivariate analysis of variance results
term	df	SumsOfSqs	MeanSqs	F.Model	R2	p.value
Species	1	3.041	3.041	13.9	0.015	0.001
Structure	3	41.021	13.674	62.505	0.197	0.001
Structure:Species	3	7.986	2.662	12.168	0.038	0.001
Species:Location	5	4.443	0.889	4.062	0.021	0.001
Location	9	20.267	2.252	10.294	0.097	0.001
Structure:Species:Location	11	7.013	0.638	2.914	0.034	0.001
Structure:Location	26	34.646	1.333	6.091	0.166	0.001

## Sheet: SI Fig 1
SI Fig 1. Rarefraction curves for both species and all samples

## Sheet: SI Fig 2
SI Fig 2 Plot of Beta-Dispersion by species

## Sheet: SI Fig 3
SI Fig 3. Plot of Beta-Dispersion by sampled part

## Sheet: SI Fig 4
SI Fig 4. Box plots of diversity for each species and plant part
